# Supplementary material for: 7,12-Dimethylbenz(a)anthracene as a Model for Ovarian Cancer Induction in Rats
Source: Biology (Basel). 2025 Jan 14;14(1):73. doi: 10.3390/biology14010073 (PMC11762512; doi:10.3390/biology14010073)
Supplement: Supplementary file 1 [file biology-14-00073-s001.zip]

Archive with 1 entries (1 files):
- biology-3292174-supplementary.pdf
